# Supplementary material for: Phosphorylation Changes in Response to Kinase Inhibitor H89 in PKA-Null Cells
Source: Sci Rep. 2019 Feb 26;9:2814. doi: 10.1038/s41598-019-39116-2 (PMC6391403; doi:10.1038/s41598-019-39116-2)
Supplement: Supplementary file 2 — Supplementary dataset S1 [file 41598_2019_39116_MOESM2_ESM.xlsx]

## Sheet: Readme
References were collected on PubMed by searching H89 AND "kidney cells." Papers were chosen in order of top search results. Information about H89 concentration and cell type were extracted from the paper. Any search result that did not clearly show H89 concentration and cell type were not included.

## Sheet: H89 Concentration
Reference	H89 Concentration (uM)	Publication Year	Cell Type
Amorim JB, Musa-Aziz R, Mello-Aires M, Malnic G. Signaling path of the action of AVP on distal K+ secretion. Kidney Int. 2004 Aug;66(2):696-704. PubMed PMID: 15253724.	100	2004	Rat proximal tubule
Arvans D, Jung YC, Antonopoulos D, Koval J, Granja I, Bashir M, Karrar E, Roy-Chowdhury J, Musch M, Asplin J, Chang E, Hassan H. Oxalobacter formigenes-Derived Bioactive Factors Stimulate Oxalate Transport by Intestinal Epithelial Cells. J Am Soc Nephrol. 2017 Mar;28(3):876-887. doi: 10.1681/ASN.2016020132. Epub 2016 Oct 13. PubMed PMID: 27738124; PubMed Central PMCID: PMC5328155.	20	2017	Oxalobacter formigenes
Chiluiza, D., et al. (2013). "Gain-of-function mutations in transient receptor potential C6 (TRPC6) activate extracellular signal-regulated kinases 1/2 (ERK1/2)." J Biol Chem 288(25): 18407-18420.	10	2013	Murine podocyte
Chini EN, Chini CC, Bolliger C, Jougasaki M, Grande JP, Burnett JC Jr, Dousa TP. Cytoprotective effects of adrenomedullin in glomerular cell injury: central role of cAMP signaling pathway. Kidney Int. 1997 Oct;52(4):917-25. PubMed PMID: 9328930.	10	1997	Rat Mesangial
da Silva Lima V, Crajoinas RO, Carraro-Lacroix LR, Godinho AN, Dias JL, Dariolli R, Girardi AC, Fonteles MC, Malnic G, Lessa LM. Uroguanylin inhibits H-ATPase activity and surface expression in renal distal tubules by a PKG-dependent pathway. Am J Physiol Cell Physiol. 2014 Sep 15;307(6):C532-41. doi: 10.1152/ajpcell.00392.2013. Epub 2014 Jul 16. PubMed PMID: 25031022; PubMed Central PMCID: PMC41…	10	2014	Male rats
Dong N, Meng L, Xue R, Yu M, Zhao Z, Liu X. Adrenomedullin ameliorates podocyte injury induced by puromycin aminonucleoside in vitro and in vivo through modulation of Rho GTPases. Int Urol Nephrol. 2017 Aug;49(8):1489-1506. doi: 10.1007/s11255-017-1622-y. Epub 2017 May 20. PubMed PMID: 28528353.	1	2017	Diseased rat kidney
Fan, Y. and K. Wang (2017). "Nicotine induces EP4 receptor expression in lung carcinoma cells by acting on AP-2alpha: The intersection between cholinergic and prostanoid signaling." Oncotarget 8(44): 75854-75863.	10	2017	Human lung carcinoma
Feraille, E., et al. (2014). "NADPH oxidase 4 deficiency reduces aquaporin-2 mRNA expression in cultured renal collecting duct principal cells via increased PDE3 and PDE4 activity." PLoS One 9(1): e87239.	10	2014	Renal collecting duct cells
Gonzalez AA, Cifuentes-Araneda F, Ibaceta-Gonzalez C, Gonzalez-Vergara A, Zamora L, Henriquez R, Rosales CB, Navar LG, Prieto MC. Vasopressin/V2 receptor stimulates renin synthesis in the collecting duct. Am J Physiol Renal Physiol. 2016 Feb 15;310(4):F284-93. doi: 10.1152/ajprenal.00360.2015. Epub 2015 Nov 25. PubMed PMID: 26608789; PubMed Central PMCID: PMC4888561.	1	2016	Mouse kidney
Hu S, Liu Y, You T, Heath J, Xu L, Zheng X, Wang A, Wang Y, Li F, Yang F, Cao Y, Zhang H, van Gils JM, van Zonneveld AJ, Jo H, Wu Q, Zhang Y, Tang C, Zhu L. Vascular Semaphorin 7A Upregulation by Disturbed Flow Promotes Atherosclerosis Through Endothelial β1 Integrin. Arterioscler Thromb Vasc Biol. 2018 Feb;38(2):335-343. doi: 10.1161/ATVBAHA.117.310491. Epub 2017 Dec 21. PubMed PMID: 29269512; P…	10	2018	Mouse endothelium
Ikari A, Tonegawa C, Sanada A, Kimura T, Sakai H, Hayashi H, Hasegawa H, Yamaguchi M, Yamazaki Y, Endo S, Matsunaga T, Sugatani J. Tight junctional localization of claudin-16 is regulated by syntaxin 8 in renal tubular epithelial cells. J Biol Chem. 2014 May 9;289(19):13112-23. doi: 10.1074/jbc.M113.541193. Epub 2014 Mar 21. PubMed PMID: 24659781; PubMed Central PMCID: PMC4036323.	50	2014	Madin-Darby canine kidney
Kohno M, Yasunari K, Minami M, Kano H, Maeda K, Mandal AK, Inoki K, Haneda M, Yoshikawa J. Regulation of rat mesangial cell migration by platelet-derived growth factor, angiotensin II, and adrenomedullin. J Am Soc Nephrol. 1999 Dec;10(12):2495-502. PubMed PMID: 10589687.	0.1	1999	Rat Mesangial
Lin Y, Zhang T, Feng P, Qiu M, Liu Q, Li S, Zheng P, Kong Y, Levi M, Li C, Wang W. Aliskiren increases aquaporin-2 expression and attenuates lithium-induced nephrogenic diabetes insipidus. Am J Physiol Renal Physiol. 2017 Oct 1;313(4):F914-F925. doi: 10.1152/ajprenal.00553.2016. Epub 2017 Feb 22. PubMed PMID: 28228402.	10	2017	Mouse kidney
Mamenko, M., et al. (2013). "Discrete control of TRPV4 channel function in the distal nephron by protein kinases A and C." J Biol Chem 288(28): 20306-20314.	20	2013	Mouse kidney
Marunaka K, Furukawa C, Fujii N, Kimura T, Furuta T, Matsunaga T, Endo S, Hasegawa H, Anzai N, Yamazaki Y, Yamaguchi M, Ikari A. The RING finger- and PDZ domain-containing protein PDZRN3 controls localization of the Mg(2+) regulator claudin-16 in renal tube epithelial cells. J Biol Chem. 2017 Aug 4;292(31):13034-13044. doi: 10.1074/jbc.M117.779405. Epub 2017 Jun 16. PubMed PMID: 28623232; PubMed …	50	2017	Rat kidney cells
Procino G, Carmosino M, Milano S, Dal Monte M, Schena G, Mastrodonato M, Gerbino A, Bagnoli P, Svelto M. β3 adrenergic receptor in the kidney may be a new player in sympathetic regulation of renal function. Kidney Int. 2016 Sep;90(3):555-67. doi: 10.1016/j.kint.2016.03.020. Epub 2016 May 17. PubMed PMID: 27206969; PubMed Central PMCID: PMC4996630.	10	2016	Mouse kidney
Puri P, Schaefer CM, Bushnell D, Taglienti ME, Kreidberg JA, Yoder BK, Bates CM. Ectopic Phosphorylated Creb Marks Dedifferentiated Proximal Tubules in Cystic Kidney Disease. Am J Pathol. 2018 Jan;188(1):84-94. doi: 10.1016/j.ajpath.2017.09.015. Epub 2017 Oct 26. PubMed PMID: 29107072; PubMed Central PMCID: PMC5745541.	10	2018	Mouse Embryonic Kidney Explant Culture
Sauvant C, Holzinger H, Gekle M. Short-term regulation of basolateral organic anion uptake in proximal tubular opossum kidney cells: prostaglandin E2 acts via receptor-mediated activation of protein kinase A. J Am Soc Nephrol. 2003 Dec;14(12):3017-26. PubMed PMID: 14638901.	1	2003	Opposum kidney
Sutters M, Yamaguchi T, Maser RL, Magenheimer BS, St John PL, Abrahamson DR, Grantham JJ, Calvet JP. Polycystin-1 transforms the cAMP growth-responsive phenotype of M-1 cells. Kidney Int. 2001 Aug;60(2):484-94. PubMed PMID: 11473631.	10	2001	Mouse PKD
Waldegger S, Raber G, Süssbrich H, Ruppersberg JP, Fakler B, Murer H, Lang F, Busch AE. Coexpression and stimulation of parathyroid hormone receptor positively regulates slowly activating IsK channels expressed in Xenopus oocytes. Kidney Int. 1996 Jan;49(1):112-6. PubMed PMID: 8770956.	5	1996	Xenopus oocytes
Wang Y, Klein JD, Blount MA, Martin CF, Kent KJ, Pech V, Wall SM, Sands JM. Epac regulates UT-A1 to increase urea transport in inner medullary collecting ducts. J Am Soc Nephrol. 2009 Sep;20(9):2018-24. doi: 10.1681/ASN.2008121225. Epub 2009 Aug 6. PubMed PMID: 19661162; PubMed Central PMCID: PMC2736771.	5	2009	Rat IMCDs
Xiong F, Li X, Yang Z, Wang Y, Gong W, Huang J, Chen C, Liu P, Huang H. TGR5 suppresses high glucose-induced upregulation of fibronectin and transforming growth factor-β1 in rat glomerular mesangial cells by inhibiting RhoA/ROCK signaling. Endocrine. 2016 Dec;54(3):657-670. doi: 10.1007/s12020-016-1032-4. Epub 2016 Jul 28. PubMed PMID: 27470217.	20	2016	Adult male rat kidney
Yamaguchi T, Nagao S, Wallace DP, Belibi FA, Cowley BD, Pelling JC, Grantham JJ. Cyclic AMP activates B-Raf and ERK in cyst epithelial cells from autosomal-dominant polycystic kidneys. Kidney Int. 2003 Jun;63(6):1983-94. PubMed PMID: 12753285.	10	2003	Diseased human kidney
Zhang QH, Hao JW, Li GL, Ji XJ, Yao XD, Dong N, Yao YM. Proinflammatory switch from Gαs to Gαi signaling by Glucagon-like peptide-1 receptor in murine splenic monocyte following burn injury. Inflamm Res. 2018 Feb;67(2):157-168. doi: 10.1007/s00011-017-1104-9. Epub 2017 Oct 11. PubMed PMID: 29022064.	10	2018	Mouse monocyte

## Sheet: Histogram
H89 Concentration (uM)	Number of article
0.1	1
1	3
5	2
10	12
20	3
50	2
100	1
